# Supplementary material for: Programmable DNA Folding Modulates Phase Behavior and Dynamics of DNA/Peptide Condensates
Source: ACS Nano. 2026 May 13;20(20):14813–27. doi: 10.1021/acsnano.6c03646 (PMC13218041; doi:10.1021/acsnano.6c03646)
Supplement: Supplementary file 2 [file nn6c03646_si_002.txt]

>original
TGCATACGGTCCTCACTTAGGTGAGGAGAATGGAAACGCACCATTATTATGGTTACTTTTACCATGAGTATGCA
>shuffle_1
GAACATACATGTTTGGAGCATTCGCATGTTTAGGTCAATAGGTTATAAAGCCCTTCCGATAGTACGAATGTCCG
>shuffle_2
CAGATAAATTCACCTGATGATAGCTGTCATGAGGGCGCGGACTTAGGATTTTACTACTGTTCTAAGGTAAATCC
>shuffle_3
GCTAGAGATTGAACACTTTCGTTCTGTGGTGCAGAATTAAAGATTACTGCATTACGGCGGAATGCACTTCTACA
>shuffle_4
GGTTTGGTCGCCTGGAACTGACTTGATAAGACATGCTTTTGACCCAGGAATAGTGTTTCGTCAAAACTATCAAA
>shuffle_5
TCACGTAGTCTAATAGGCTACAAGTTGCTTTGTTGGTCAACGTTAACCAATAACGCACTGAGGTTGGACTAGAT
>shuffle_6
TGGAAACGTGTATTTGTAGTGACAAATCGGATACGTAACTGTTTCGGGAATGATCAATTGTCACCGATACCCTC
>shuffle_7
TATCCAATCGACAATTCAGTCCAGTGTACGTACTTAATCATTTTAGGAGGTGGAAGGGGCTCGAAGTTATCTCA
>shuffle_8
ATAGTCAAGAATGCGAACGGCAATTCTTAGTCGGAGGCGGCTATTCTTACTTTTCGGGCGAAAATTTTACTCAA
>shuffle_9
ATTCTGTATGCAGGCAGCCTGAAGTCCCTAATACCAGACTAAGGGATAAGCCGTAGTTATCTTGTGATGTTAAT
>shuffle_10
GTGAGAATCAGGCCATGCTAGCGCTTGCTTATGTCTCAGGAAATATGCTAGAAATTGTTTACAAGCGCAACTTT
>shuffle_11
TTAGCAACAATTTCCAGGCGCTTTATACTAACGGATGGAGCAACTATATGTCTGTGGGACCATGGCTTTGAATA
>shuffle_12
CATATTCGTACAGTTTACAAAAGGCGCAGTGCTGGTCTTGTATAGTGTTGTAGCCAACAAATCATCGATGGTCA
>shuffle_13
TCTTTATTTGAGGGCACTGTCTTTGGGTCAACGAATAGAACCGGAGTCATACCTCTACGTAATACAGTGATAGA
>shuffle_14
CGTTGAGTCATTGTTCAAAAATACAGGGGTACGTTGCTATCGAACGCTTAATCGCGTAAGGTTTTCACATACAG
>shuffle_15
GACGGGCCAGGTTTATTTGGTTTACTAAGGAGTTCTATGTGAGAACAAGATAACACTCCTTAAGTAAGCTCCCT
>shuffle_16
GTAGGCTCGTGATATTCGTGTAGAGTCGGTTTATACATTAAGACATCTATATTTGGCCAAACCCGGAGTAACAC
>shuffle_17
GACTTACTATGCGTACTTAGACCACTGAACCCTGATTAGAGGTGTTCTCTGAAAAAGGGTCCTGTGTGTTAAAA
>shuffle_18
AGCCGAATCTGTTACAATAGTATAAATTCCGGTTGTACTGGTGAACGTTCACACGGTTGCATGGTTAGTAACAC
>shuffle_19
TCTACTGAGAGTTCGGTGCACTAGAAGACACTCATCTGGTCAGACTTATTATCCTAAGGAGTTTATCGGAAGTA
>shuffle_20
CCAAGACGATAACAGGGCAGACAGGACAATGTTATGGGTTGGTCATAGTTCTACTGATATGTCAATTTTTCCCT
>shuffle_21
GGATCCATCCTCACGGGGTATTCAGGACTTCTATCTAAATCGGTGACCGGAAACGAAGGTTTAATTTATTAAGT
>shuffle_22
AATAAGTCTGCATATTTACAGTAAGCCTGACTCCGTTATATTAACGTCCTATACCAGGGCGTTGGGGTGTAAAG
>shuffle_23
TCTTCGGTATGGGCACGGGGTTATCTGACGGCTCTTGATTAAAAACTGCTAAACAGTTGATTAAAATACCACTG
>shuffle_24
AATAATGTATTCTTTAGGGTTATGGCCAGGGAAAACTGCTGTCGCGGGACATGATCAATGTAAATCATCCTTCC
>shuffle_25
AAGATACTGTAGTGTTTAACTTGCAGAGCTTTTTGACACAGGTCATCACGATACGTATAAGCGGGAAGTCTTCC
>shuffle_26
CTAGACGCTGAATCTTCTCATTTTGCTTTGTTGGAGGACTAAAAAATTAGCTCACGATACGGAATAGCGCGAGT
>shuffle_27
GCACTTGCGCCCCCGCCCTCTTGAAATGTGAGCAAGAAAAGAATAATATTTAGTTGCTAGGTTATGATTTTGAG
>shuffle_28
TTTTTAAGTGAACCAAACTCTGAATGGTGAACCGGGTGCCAATTACCATATTGTTGACCTAGCTGAGAAGTCGT
>shuffle_29
GTCTACAATCAATTTGAGTCCCGTGCGGAGATCGTAAACAGTGGGAAGTAACTCCCAGTATAGTTTTAATCTGT
>shuffle_30
GTGACCAACTTCGGTTCAATTTAATATATACTCTGAGGTCATGGCTATCACCACGTAGGGAGTTAATGAGGCTA
>shuffle_31
GTGTGTGCCAGTATCGTTTAGACCGAGGATTAGCTCTTATTATGGGTGTAAAAAAAAGAAACTGTTCCACTCCC
>shuffle_32
GATACACTCACTATCATCGCTATAACAAGGTGTTCCTTTAGTTGAGAATATGGGGTTGATAGGCCCATTAGCAG
>shuffle_33
AACTACCAGTGTTCGCTTCTCTGATTTATCGCGCAGTGAGGAAATAGCTTTAGCAGTAATCAATGTAATGCAGG
>shuffle_34
GATAAAGTAGTTGCCCGTGATAAGACTGACCAGAACATGTTAGTCCTTAGCTCGAATTGACTGTGCGCTTATTA
>shuffle_35
CGGTTGGCAATATGTACATAAAACCCATTATGTTGAAATGGCAGTACTCTGAGGTCGCAAATTCTCTGCTATGG
>shuffle_36
AGATTATGTAATCTGCTTGGAGCTAAGCCTTATTAAGTCTTAAGCAAACGCCGCAGAGTACGCGTTTTAAGGCT
>shuffle_37
CGGTCCAGTGAAGAAGCGAGATGTTTGTTGTTTACGATCTTATGTTGATCCAAAATAACAAACCCTGCCAGTGT
>shuffle_38
GCCCATTGAGGCATACTTTTGCTTTCTAGTACCCTAGTGGCAAACTTAGGTAATGAAGGGGATTACACAGTATA
>shuffle_39
CATGTTTTGATAGCTAACCTATTGTTTCGCAAGTTGGCCAAAGGTAGGCCTGATTGAGTCCAAAAATGTGCCAA
>shuffle_40
AGTGGAGCATTTACATATTTTTTCCCGGTAGGATTGTTCCATCAAAGAATTGCGCGAAATATCGAAGGGACCTC
>shuffle_41
TCTGACGATAAAGAAATACTCCTGCTAGCGTTGGTGGATGGAACATGCTGTGAGCCTTGATAATATTACCCTAT
>shuffle_42
CGCCAGTTCGAAACTCAAAGGAAATATAACTCCTGGTCGCTTAGCATTTGTGCTATAGATTAGGGTAGTTATCG
>shuffle_43
ACTAATCCTATGCTGCGGACGATCAAAAATCGTTTTGGTAATCCACAGTTTGGAATAAGCTTGAGGGGTATCTC
>shuffle_44
GTAGCCTCCCACGGTTATCGTTTCGAATACTATTCGGAGCAAGTGGAAGTTCTACAGAAAGGAGCTATATATTT
>shuffle_45
TATGCACGTCCTTTCTGAGTTTGGATATGATGACGGCTATAGATAACACATATTAGCAGTGATTCGAGCAGACC
>shuffle_46
ATGACTATTCTACCTGATATGTGCAAACCAGGACGGATGAATTTTAGTAATGTGGGTGCCTGGTCCCTTAAAAC
>shuffle_47
CTCCAAAGTGCTACTGTCGGATCCTGATCGGGATATTGGTTGTAATTGACATAGGATCCACTCAAGATATTGAA
>shuffle_48
GGACTGCATTATGGATGATTCAGTTGACGCCTCTTCAATTTTAAGGAGTCACAGGGTACTCGGTTAAAACCTAA
>shuffle_49
CTATGGAGAATATTCTAGGGCCTAAACCTTCAGACTGAGTGCAGATTGGAACCGAAATGTCATTTGATTCGTTC
>shuffle_50
ACAACGTTCGTATTTCTAGGCTATTGAGCGAGATACATCGTATTGATTCAAATAGATGGAGGATATGCCCCGTC
>shuffle_51
CGAGTAGAAGCGATGTAATCATTGAGGATACATGCACAATTTTACCGTTTGTAATGTTGAACTACCGCTGCGCT
>shuffle_52
TTAAGGGTCTCATGGAAACGTTCCAAAATCATGAGGTATTCCAGACGATGACTTATATAGTGCTTACTGCGCGT
>shuffle_53
TATAAACACTATTCGTGTCGCCCCGGAGTGAAAGTCGGTGTCATCCTTATTTCAGTAAATGAATAGAATGCGTG
>shuffle_54
CATAGATTAGTTATCTGCACATTAGCTCAGGTATTTGTCCCGGGATCATCAGAGCGGCCGTATTTAGAAGATAA
>shuffle_55
TGAAAGCAATTATCAGATTCGGAAAGTTTTTGGATTTCGTTACGCCGTAGGACCTGAAATATTGCCTCCCGAAG
>shuffle_56
TTCTAGGTCTTTACCTGGCCTGTATGAATAGATCGTTGACTTCTAAACAGGTAGACATGCAGAGGAGATCTAAC
>shuffle_57
GGCTATGACTCATTTTTTATTGGTTTGGAATACAGCTTCCGGTGGTAAACATAGCACCCAGGAAACGCAATGTA
>shuffle_58
TCAGGTTATCTAACTTACTTCTCTAGTGAGGGGCAAAGGGTTGACCATGAAAGCTGAGACTTAACATTCTGCTA
>shuffle_59
GAAGAGGAGTACGTCTCACTCGCTATGGCCGTCTATAATTATGGGAGGCGAATACATTTGACTTACTATATCAT
>shuffle_60
GGAAGTTCCTTACAGTTCCTGCCCAACAGAGATGAAACGAATTCCCGTTGGTTATGTACGAAGTTAAGGTTTAT
>shuffle_61
TAACGCTAGACTAGGTAATGTGTTATCGAGTCACGGATTGAGACTCATGCTCCAGTATTGATACGATACACGTT
>shuffle_62
TACGTCACCACATGGCCGGCATATGAAATCGCTCAGCTTTTTCGGATGTAATATATAAGGGATTACATGTATGG
>shuffle_63
GGTTGGGACCAGCTTATTTGTGGCTGAACGATTGACTATTAGGAACACCACTACAGAAAACTTGATCTTCATGT
>shuffle_64
GACTCTTCAAATTTTAAACTGAGGTGAGCGTTCCAAGACCATCGGACTTATCCGAGTTTGGCGTAATTATGAGA
>shuffle_65
GTACTAATGAGCTTCCCCACAAACTAAACCAGTTCCAGTTAAGGTTTTGGGGGGAACTTGAGTGAGCTTATATT
>shuffle_66
GTATTAGTTAGTATCACATCAACACGATCTGTCGCAGGTTAGTACCGAGTAGACGAGTGACTTACGTCGTATAT
>shuffle_67
AGAGTTGTGCTGCATGTCTATGAAACAATTGAGACCCACAACTTGGGCATGGCATCCTTCGATGGATAATTTTA
>shuffle_68
TACGGAGTTGATCTGACAGTATAATATCTCTGAATGCTGAAAGGCCTATTACCGATCAGGCTTCGGTAATGATC
>shuffle_69
AGAAAGTAACGTTTACGAGAGTCGATTCGGCAAGGTTTACCAATGGAGCCTCGGAATCCGTTTTTTCAAATTCT
>shuffle_70
ATCTATAATGAACCATTTCGAATCGTGACCCAATCCATGGTGGACGTGATTGTCTGGAGTTTCATATGAGCGAA
>shuffle_71
ACTTGTGTAGACTATGCTAAAGGCCATTAGTTTAGCATTACGTCAACCGAGTTCTGTGTTAACATCGAGGAAGC
>shuffle_72
TCGGGTACCTTTTGACAACGCCACTACTGGAGGTCCTGGTTAATAGAAAATTGCGAAAACGGAGATTTCTATTT
>shuffle_73
ACGATTTTTCATCCTATGAAAGTCTAAATATGGTAGTGAGCTTCTCCGCATGTAGAGCCGTACGACATGTGGAA
>shuffle_74
GCTCTATATCATTGAAGTAAATCGGTCTTAATTCAAGGGAAATCGGCCGAACATGCTTTGTATTGTAGCGGACC
>shuffle_75
TTGTATGTGCCGCGAGGTAAGCCATATTGGTACTGTCATGAATCAATTGAGAGCCTCACTTATCCTAAGATAGA
>shuffle_76
ACAAGCGGCTATTATAACACTATAGAATCATCCTTTGTGAGTACAGTCCGGACAGTGGCTTACGGATTGGATTT
>shuffle_77
CAGTAGGAGCGATATTAATCTCTAGATAGTTCACCGATACAATGGGGTTTCCTACCTGGAAACGGAATTTTTGC
>shuffle_78
CTAATATAGGGAGGAATCTGTCGCAAACGCTGTTCAGTGGTTGTCTCACATATAGCAGTCCTATATTAGCGTAA
>shuffle_79
GGCGACCTTAGCGAGATAGTAAGGTATGTTTTCGCCCGTTAACGCCATGAATGTATGATAATCTAACCATTATG
>shuffle_80
TGTACGTTTTTTAACGCCCACAAGGGATGTGTATACGAATCTCAGGCTAGGAATGAGTATTAATAGGATCCTCC
>shuffle_81
CGTCTTACATGGTGAAGCTGATGAATTTGAAAATACCATTTAGTGCTGCTAGCGCTATCAGTAAGAGTCGTACC
>shuffle_82
TTATGACTCTAGCCGCTTTACTATAGTGTAGTACGTTCATGGTGAAATCAACCAGCAAAGGTTAGGGGTACACT
>shuffle_83
AGTTGAACTATGTGGAGTACCTGTTCAGTCAAATGGTTAGCTAGGAAATTCTATATCCGGAATGTCCGTACCAC
>shuffle_84
TTGCTTGTCACCGTTCGCAAGATCTAGTGCAATAGTTGCTGATAGGTAAGCACTATGGATTTGCAATGCAACAA
>shuffle_85
CAGGCTTATCACAATTCGTGGCAGACAATCCAGAAGCGTATGGGGCAATTTACATTTGCTGTTTATAATGATCG
>shuffle_86
TAGTCTATAAATTGGAGGAGTGGGTTTGTCGGCAGCTTACTCAACCTGATTCACGTACATCGAAACTACGATTA
>shuffle_87
ATCCAGTCCTACTGAACTATATGATCATGGGAATTGCCGTGGGGTGAATAAATTTCAGGGTTACATTCTCGCAA
>shuffle_88
ACTATATCATATACTAAAGGCAATCATGCTGAAGGCTCTGCATCGCGGCTGGAACTATTTAGTGATTGACGGTT
>shuffle_89
GGCACATTTGAGTGGGAGTAGTATTTCGGAGCCACAAGCAAGATAAGCTTCCTCTTCATATAGGTAACACTTTT
>shuffle_90
ACGTCTAAAGTTAGCGGCGGAGTTGGGTCCCATACTGTCACATTCAATGCGCTTATATTTGAAAAGATTCATGA
>shuffle_91
TCTCGTATATCAATTTGTTTGAAATACCCTTCGAGAACGAAACGTATGCTCATAATCAGGGGCTCGGGGAATGT
>shuffle_92
AGTGAACCCTTTATGCTCGTAACTAAAGGCAAAGCGGTTCTCGATGTAGTGACCTGGTATATCAAGTATTCGAT
>shuffle_93
GGAATATTTGGTTACTCTAACGGTTTCCGCTTACACAAAGGTGGTATAGACGTTATTGAATAAAGCGCCTGCCA
>shuffle_94
CAGGAAGGCTTATGAGAGTTAACGTACCCTGCTCACCCAAGGAAAGTTATATGATCAGTTCTTTTGATGTTACG
>shuffle_95
CATTTTATCAGACTGGTGGTATAGGCGGCTCAATACCTCATACATTTGAAGCAGCCGGTGTTATCGAAAAGTAT
>shuffle_96
GTGAAAAATATCTAGCACTACGATACTGTCTTTAAAATACGAGAGCGCGGTTCTCGTTATGTGTATGGGCCCAT
>shuffle_97
GTTTCAGTCTGTTGTCAAGTCTCTACAGAGTGAAAATCGAGATACTCCTGATGGCAGGACCAGTTTTAAAACGT
>shuffle_98
TCCGCGTGCTTTGACCCTCAGTGGGCGAGCATAGAGCGGTGATAAATTAAATTAACGACTAATATCTGTTATTA
>shuffle_99
CTCCTAATCTAAAAGGAATTTGAGTGTATCCAAGAGTTGAGTTACCCGCAAAGGTCTCTGATGCATGGTAGTCT
>shuffle_100
TACTCGTTATTAAATCGACCGATCTGGTGGTATTCTTCAGGCAATAGGACATCTGGGCTTTGGAAAAATCACAG
>shuffle_101
TAGATCCTCAAGTAGACGTTTCTGGGAAATTTCGAGACGCCGGGAAAATCTGATATTCAGTTTTTTGGAACCCA
>shuffle_102
TATTCAATACGACTTTGTGTGGAACTATACTACCAAGCAAGCACGCTGTTAGGAAAACCTTGTGGCTGGGATTT
>shuffle_103
GTACACTAGATATTCGTGTTATGTGGTAAGTCGAGGTCACACTGTTACGGTAAGCCAAACATGTTCTATACGCA
>shuffle_104
TGATTCCGGTATAAGTACAGGTTCGGGGAAGAAAGCTTCGATCATTAAAATTTGTACCAACCCCGTTTAGTTGC
>shuffle_105
GTAAAAGTGTACGGGCTATTATACTCAGCCTTAATGCCCGGATTGCTCGGATGACTTTAAGAATGATTCAACTG
>shuffle_106
GTTTATCGAAGTTGTACGCAGTTGCACCGCCACTCAGATATCGATTTGCTGGGACATATAGTATATAGACTAGA
>shuffle_107
TTGGGACAGGCGTACCCGCCATGGTTAGAAAATATATTCTGTGATATGGATATAGTTTACCAGACTACCTCATG
>shuffle_108
TAGTAAAAGGTTGCATAAATCTTGCAGTACTAACCGGGCGGCTACACCGGGTAATGGAACATCTTCTATTTGTT
>shuffle_109
TGAATCTTTTATACACTCCGCAGTTGAGCAATCGTTAATGTAAAGCTAAGCCGTTGGGACTGTTAGCTAGGACA
>shuffle_110
ATCTTCCAATTGGACACTAGGTCTGATAAATTCTTCGGAAAGAAAGGTAACCATTTATGTGTTCGGCCCTAGGG
>shuffle_111
TTTAGGGCGATACGATTGTAAATGCTGAATTATATCTTGACATCACTTTTCTCGACGAGGGACACGCGTCAGAA
